# Supplementary material for: A systematic review of the effectiveness of patient‐initiated follow‐up after cancer
Source: Cancer Med. 2023 Aug 21;12(18):19057–71. doi: 10.1002/cam4.6462 (PMC10557867; doi:10.1002/cam4.6462)
Supplement: Supplementary file 1 — Data S1 [file CAM4-12-19057-s001.zip]

Archive with 7 entries (6 files):
- cam46462-sup-0001-Supinfo/
- cam46462-sup-0001-Supinfo/Suppl 1 PETNECK2 Research Team (revised).docx
- cam46462-sup-0001-Supinfo/Suppl 2 Sample search strategy.docx
- cam46462-sup-0001-Supinfo/Suppl 3 Risk of bias assessment (revised).docx
- cam46462-sup-0001-Supinfo/Suppl 4 Results tables (revised).docx
- cam46462-sup-0001-Supinfo/Suppl 5 Excluded studies.docx
- cam46462-sup-0001-Supinfo/Suppl 6 PRISMA checklist.docx
